# Supplementary material for: Immobilization of Peroxo-Heteropoly Compound and Palladium on Hydroxyapatite for the Epoxidation of Propylene by Molecular Oxygen in Methanol
Source: Molecules. 2022 Dec 20;28(1):24. doi: 10.3390/molecules28010024 (PMC9821923; doi:10.3390/molecules28010024)
Supplement: Supplementary file 1 [file molecules-28-00024-s001.zip]

Archive with 1 entries (1 files):
- molecules-2033756-supplementary.pdf
